# Supplementary material for: Physical and Electrical Characterization of Synthesized Millimeter Size Single Crystal Graphene, Using Controlled Bubbling Transfer
Source: Nanomaterials (Basel). 2021 Sep 27;11(10):2528. doi: 10.3390/nano11102528 (PMC8541598; doi:10.3390/nano11102528)
Supplement: Supplementary file 1 [file nanomaterials-11-02528-s001.zip]

Archive with 1 entries (1 files):
- nanomaterials-1337304-proof-SI-final check-risa.pdf
